# Supplementary material for: Investigation on Electrospun and Solvent-Casted PCL-PLGA Blends Scaffolds Embedded with Induced Pluripotent Stem Cells for Tissue Engineering
Source: Pharmaceutics. 2023 Dec 6;15(12):2736. doi: 10.3390/pharmaceutics15122736 (PMC10747843; doi:10.3390/pharmaceutics15122736)
Supplement: Supplementary file 1 [file pharmaceutics-15-02736-s001.zip]

Archive with 1 entries (1 files):
- pharmaceutics-2688607-supplementary revised.pdf
